# Supplementary material for: Effects of hyperbaric environment on endurance and metabolism are exposure time‐dependent in well‐trained mice
Source: Physiol Rep. 2021 Mar 2;9(5):e14780. doi: 10.14814/phy2.14780 (PMC7923584; doi:10.14814/phy2.14780)
Supplement: Supplementary file 1 — Fig S1‐6 & S8‐11 [file PHY2-9-e14780-s001.xlsx]

## Sheet: Figure-1
Fig-1a
	Sed	HT	15HT	30HT	60HT
1	290.55	1980.21	1857.25	1950.05	1782.17
2	263.38	1770.33	1829.31	1641.44	1661.18
3	252.95	1797.85	2141.48	2120.57	1960.58
4	407.95	1994.45	2301.71	1817.82	2008.38
5	282.71	2046.07	1702.57	2032.86	2322.16
6	245.81	2309.68	1794.14	1970.09	1845.46
7	235.44	1734.32	1656.53	2010.84	2198.76
8	371.55	1762.88	2357.76	2453.01	1856.11
9	334.34	1865.14	1989.04	2095.64	2318.87
10	190.56	2392.73	1810.56	1599.96	1627.63
Fig-1b
	HT	15HT	30HT	60HT
1	2386.93	1931.22	2270.26	2681.79
2	1686.72	1961.32	2682.55	2057.33
3	2559.04	2198.48	2600.54	2256.18
4	2304.18	2292.52	2341.08	2559.86
5	1844.48	2151.18	2412.23	2893.62
6	1922.88	1920.2	2378.47	2403.14
7	2218.59	2040.71	2796.72	2342.49
8	2283.56	2116.24	2675.56	2298.81
9	2160.18	2743.66	2360.41	2138.49
10	1902.72	2155.98	2224.13	2403.53

## Sheet: Figure-2
Fig-2a	HAD						Fig-2b	CPT2
Gr							Gr
	Sed	HT	15HT	30HT	60HT			Sed	HT	15HT	30HT	60HT
1	2.37848	2.96961	2.87276	2.22536	2.35072		1	10.0207	10.1695	10.6586	20.3751	16.9317
2	2.89668	3.14268	3.17761	3.55222	3.35351		2	10.6145	13.807	12.8056	9.7949	21.732
3	1.7346	2.79834	3.23743	3.37365	2.32381		3	10.3729	4.8809	8.4004	10.8094	18.2222
4	2.73905	2.509	3.81417	3.57932	3.63999		4	13.5738	12.7028	15.1356	19.7515	19.6426
5	2.74473	3.77311	3.34811	3.26814	3.23221		5	4.95564	11.8659	15.6351	11.215	11.749
6	2.58583	3.3986	3.71193	2.88071	3.85567		6	8.63177	7.7589	11.1199	16.278	24.2047
7	1.75509	3.22998	3.20922	3.3721	3.37831		7	7.06806	4.76541	14.0994	16.661	14.669
8	2.29615	2.95665	3.20258	3.34888	2.82683		8	8.9454	9.49292	13.5925	13.1856	11.8141
9	2.8327	3.38143	3.01995	3.31894	3.01856		9	7.20941	10.4906	16.7919	12.8469	17.8813
10	3.46258	2.79834	2.74536	3.47616	2.49115		10	5.34072	10.7647	15.244	6.52379	17.8937
Gw							Gw
	Sed	HT	15HT	30HT	60HT			Sed	HT	15HT	30HT	60HT
1	0.4432	0.568198	0.608695	0.776247	0.696466		1	7.97995	7.74283	10.1953	13.1826	9.45366
2	0.589251	0.591289	0.62647	0.779112	0.678422		2	8.40234	7.00648	15.6351	8.85116	13.4865
3	0.574249	0.553478	0.760501	0.65268	0.418023		3	7.26106	10.8019	11.7193	12.7233	8.97222
4	0.601728	0.744903	0.685962	0.64998	0.688018		4	8.49572	10.5487	10.4232	10.9724	9.25337
5	0.436516	0.838494	0.638705	0.741481	0.750931		5	6.14611	7.86321	12.2857	10.0786	11.0713
6	0.672977	0.585599	0.682182	0.673597	0.664508		6	3.78791	7.96526	8.85727	13.4679	8.16959
7	0.630086	0.686278	0.703072	0.513807	0.785416		7	6.25893	7.97627	10.3062	9.01779	7.53529
8	0.590745	0.604088	0.75631	0.724269	0.479954		8	5.75705	8.49963	8.94335	8.67761	6.64355
9	0.483393	0.595525	0.596211	0.734176	0.69775		9	9.10961	11.3527	14.6083	13.5613	15.6459
10	0.604644	0.772681	0.539386	0.665273	0.576899		10	8.58223	10.693	8.82267	9.03858	7.31813
PL							PL
	Sed	HT	15HT	30HT	60HT			Sed	HT	15HT	30HT	60HT
1	0.400221	2.58464	1.34617	1.32099	2.06586		1	9.3994	10.6292	16.8461	18.0426	27.9383
2	0.671274	2.01744	1.85695	1.22716	1.55024		2	14.9383	14.0572	24.0547	15.4099	24.3388
3	0.816959	2.1677	2.23203	1.6592	1.37214		3	11.272	12.5748	15.6639	20.9701	14.3582
4	0.616027	2.0649	2.00309	1.1749	1.77582		4	10.311	25.09	16.293	17.2147	17.2068
5	0.778395	2.46774	1.85952	1.13318	1.55024		5	13.7183	17.0255	20.4127	13.8261	19.6789
6	1.27644	2.80092	2.52988	1.72227	2.54918		6	16.5234	16.3719	18.4332	22.1055	21.5725
7	1.59111	2.07683	1.50765	1.96834	1.48662		7	15.5239	15.3957	15.4775	23.7247	16.8112
8	1.33629	2.13993	1.99251	2.3297	2.08882		8	19.8016	15.0487	19.5524	8.63376	19.5659
9	1.66073	2.34963	2.05069	1.22687	1.55167		9	9.95176	22.2126	20.797	19.8976	22.6725
10	1.30707	1.88712	1.67996	2.00124	2.03236		10	9.30251	18.1719	16.5196	20.7587	19.0195
DIA							DIA
	Sed	HT	15HT	30HT	60HT			Sed	HT	15HT	30HT	60HT
1	7.19118	7.19615	6.67575	8.76597	8.29278		1	15.4882	17.053	12.9837	21.7821	17.3221
2	6.51929	9.02194	7.9726	9.14745	9.80844		2	14.7265	12.3282	17.4421	10.0809	9.39074
3	6.70193	7.27277	7.71081	9.13903	8.931		3	9.40156	16.6418	13.7658	21.208	20.7587
4	5.5386	9.47982	7.87408	6.54184	8.35218		4	16.1324	14.3946	16.5997	9.62055	23.3884
5	6.86436	8.56249	7.83791	6.78422	9.47327		5	16.7302	18.1886	16.2555	14.5781	23.5451
6	6.03393	10.5051	8.02971	9.34114	9.37994		6	5.12625	11.9289	15.5991	20.9074	20.5022
7	6.14469	8.26799	8.28133	9.23847	9.02402		7	17.354	18.3485	19.0152	22.8455	21.0814
8	6.90717	7.42164	7.26106	10.0092	9.50824		8	15.1112	5.88979	25.2581	17.1475	19.0897
9	7.8759	9.14745	8.88792	8.97016	8.71766		9	12.5777	24.0104	25.4507	22.1513	12.6474
10	7.47481	9.52796	10.193	8.32722	8.87973		10	6.95665	17.6401	25.2464	11.984	23.2595
LV							LV
	Sed	HT	15HT	30HT	60HT			Sed	HT	15HT	30HT	60HT
1	6.4254	5.55904	5.21555	5.58085	8.67162		1	7.6366	10.5245	6.55541	8.5369	12.6619
2	9.08866	6.04784	6.38117	6.68652	10.0369		2	7.36885	9.36052	11.5771	5.86273	9.31966
3	8.47813	6.01035	6.72357	7.37904	9.05733		3	4.55198	7.6542	9.51919	11.7409	12.6882
4	5.65718	7.09905	7.59102	6.49531	9.01156		4	6.42096	4.85512	11.8304	11.1815	6.63132
5	5.43626	7.3536	7.57879	6.48336	8.80035		5	7.44389	6.85015	5.84117	7.36885	14.4344
6	5.29541	8.28514	8.76799	9.84238	8.7579		6	6.26325	3.17103	7.9671	6.3841	10.5196
7	6.67729	7.76784	6.91353	9.16431	9.66941		7	7.97811	6.47739	7.26775	7.81988	11.7923
8	8.00387	6.1052	8.08723	10.595	8.71565		8	9.39723	8.49572	7.82889	5.78229	12.8706
9	5.15941	9.1939	6.16879	7.84874	8.38494		9	6.05062	6.52529	7.24102	7.53356	5.79963
10	7.02587	7.08109	8.51138	8.1508	7.84152		10	7.10886	11.9702	4.09732	9.39291	7.90679

## Sheet: Figure-3
Fig-3a	COX						Fig-3b	CS
Gr							Gr
	Sed	HT	15HT	30HT	60HT			Sed	HT	15HT	30HT	60HT
1	3.46868	4.46125	6.47757	4.43799	5.4907		1	9.10123	16.5577	11.246	7.29122	10.5414
2	4.97454	5.01085	5.97961	6.89421	4.43569		2	11.8222	12.2942	14.5378	14.0929	15.1705
3	4.18192	4.95564	6.46547	5.94522	4.9653		3	7.40457	9.77462	13.649	14.054	9.57635
4	4.90933	4.389	6.66709	6.92637	6.93089		4	10.5536	8.1677	13.8899	14.4079	14.6251
5	4.48014	5.19417	6.12632	5.97083	6.8646		5	12.2152	13.9444	9.80167	12.4165	15.8526
6	4.49845	5.85922	6.69439	5.73195	6.67221		6	10.6439	15.4454	14.7741	12.9897	15.0487
7	3.13529	5.58058	6.28253	4.72613	6.04004		7	8.30042	12.4595	14.5412	13.8038	13.4276
8	1.76415	6.39004	6.31614	6.26348	6.04504		8	8.37722	12.9062	14.7469	14.7265	15.9258
9	4.63741	6.33502	6.46565	6.08055	5.25974		9	10.5196	14.1808	13.938	13.3229	13.5863
10	4.74532	4.82892	5.10877	6.55524	5.90769		10	11.0713	11.7598	11.9729	13.0798	9.85598
Gw							Gw
	Sed	HT	15HT	30HT	60HT			Sed	HT	15HT	30HT	60HT
1	0.958211	0.980994	1.21847	1.34798	1.59558		1	3.64754	3.83354	4.25598	4.58036	4.41062
2	0.657284	1.00867	1.06851	1.49697	1.7911		2	3.59998	4.05415	4.09543	5.40381	5.93472
3	0.918326	1.42294	1.03963	1.55666	1.37671		3	3.99025	4.05042	4.61424	4.53733	4.91813
4	1.02326	1.09836	1.64785	1.058	1.46953		4	3.91742	4.37724	4.89666	3.76097	4.74898
5	0.954028	1.42734	1.04273	1.62334	1.15127		5	3.21514	5.29785	3.97649	4.71954	4.4269
6	1.0432	0.933095	1.37413	1.2761	1.1216		6	3.48337	3.64418	4.38733	3.97741	4.03367
7	1.39343	1.42013	1.72823	1.13605	1.90874		7	3.70254	3.75146	4.60787	3.64334	4.97852
8	1.01071	0.522541	1.71084	1.43822	1.03582		8	3.63329	3.25012	4.59304	4.41062	3.54324
9	0.974157	1.1713	1.60132	1.60262	1.26639		9	3.14485	3.68129	4.39744	4.46375	3.59501
10	0.992265	1.86044	1.46067	1.20072	1.63581		10	3.32736	5.01534	3.96552	3.91471	3.94094
PL							PL
	Sed	HT	15HT	30HT	60HT			Sed	HT	15HT	30HT	60HT
1	2.89935	5.79184	4.31037	6.38608	6.78919		1	5.36785	13.6647	9.10752	6.97108	12.0615
2	2.71019	4.49927	6.88124	5.92921	5.24634		2	9.9243	11.7301	11.7517	6.28348	9.86279
3	3.6603	5.37357	7.12017	6.24227	6.56321		3	10.1135	12.1703	11.9702	9.37562	8.55855
4	2.46097	8.39648	2.37841	5.16213	7.86822		4	8.69161	13.5644	10.927	5.96486	10.9069
5	3.90021	7.7502	5.28191	4.85116	6.6149		5	7.8001	12.2124	10.349	5.65458	9.54773
6	3.1473	6.55909	4.2404	6.42957	7.84863		6	8.25277	13.5457	12.4423	8.81455	14.2922
7	3.47507	8.08751	3.9867	5.96013	6.40149		7	9.14534	10.6905	9.83785	10.6586	7.35529
8	4.60338	6.81792	7.72499	8.70112	7.05222		8	8.69561	11.6332	10.493	12.4882	12.0726
9	5.06823	9.11952	7.87328	6.65292	6.92806		9	9.30679	12.9897	11.9867	6.95665	9.83105
10	5.34974	4.36569	5.25054	8.62483	5.98036		10	9.09285	11.2124	13.0197	12.4423	11.2486
DIA							DIA
	Sed	HT	15HT	30HT	60HT			Sed	HT	15HT	30HT	60HT
1	6.77801	6.55988	9.3138	7.6377	8.13013		1	19.3598	21.6621	19.2664	22.2587	21.6421
2	7.63643	8.302	8.98242	8.48935	5.03055		2	16.684	20.9508	18.681	20.0309	20.3798
3	5.86346	9.34294	7.03061	9.64679	8.0377		3	16.3343	21.6322	17.2425	22.8349	21.2667
4	5.43389	9.44323	7.36876	7.64914	11.204		4	14.388	22.2792	18.3274	18.8365	22.7457
5	7.02738	9.25897	6.69635	7.85375	10.0817		5	15.378	19.293	18.2642	16.8655	22.4957
6	10.0827	10.1244	8.98158	7.75213	7.492		6	15.6423	21.3993	17.7337	21.7972	19.6426
7	6.0224	6.79537	8.83133	8.37357	8.33097		7	14.6622	16.6341	23.094	22.3357	20.6633
8	7.07737	7.29488	8.88215	9.79243	10.3677		8	16.7842	18.281	19.797	23.1473	21.062
9	6.91331	6.57565	9.21779	9.27001	8.2832		9	17.049	22.8402	22.7143	21.9028	19.5299
10	8.15485	8.06224	9.85912	8.70212	8.48926		10	17.8156	18.5353	22.8718	21.513	20.0447
LV							LV
	Sed	HT	15HT	30HT	60HT			Sed	HT	15HT	30HT	60HT
1	10.0012	10.683	11.1718	11.3107	11.3474		1	23.4909	27.4726	25.7632	26.2361	26.0076
2	12.0059	10.773	11.335	10.9304	15.0747		2	25.906	27.1394	27.7651	29.2752	27.4853
3	13.7093	6.11696	10.3806	4.44443	11.251		3	26.4789	24.2717	25.1652	26.6073	27.077
4	12.9791	11.0359	11.5332	10.9267	12.0033		4	25.9657	26.9401	26.4302	26.6011	27.0832
5	11.0834	10.6893	12.8822	10.0748	14.0662		5	25.781	26.5461	24.0049	26.7301	27.7332
6	9.85851	11.9496	6.64306	11.8744	13.3477		6	24.9747	26.6624	24.6093	26.2845	28.8735
7	9.41494	11.402	11.8523	11.4108	11.7637		7	26.6256	25.3338	27.2835	28.1255	27.6058
8	11.8338	12.0279	10.3922	11.4203	13.4588		8	27.842	27.1269	26.7055	25.0207	29.2685
9	8.82463	9.77169	8.86619	11.3279	11.9829		9	24.0824	28.1773	24.1268	27.3338	28.34
10	9.87563	8.37425	8.61932	11.2231	10.5846		10	24.4737	25.9597	27.8997	27.2647	28.0285

## Sheet: Figure-4
Fig-4a	PDHc						Fig-4b	LDH						Fig-4c	PFK
Gr							Gr							Gr
	Sed	HT	15HT	30HT	60HT			Sed	HT	15HT	30HT	60HT			Sed	HT	15HT	30HT	60HT
1	1.74703	1.12486	1.58125	2.05069	1.84927		1	135.738	96.0727	97.8138	144.311	172.147		1	11.1764	12.4911	4.7676	1.36333	1.14815
2	1.44744	1.53215	1.48354	1.42298	1.53073		2	122.264	109.295	115.08	127.526	153.073		2	10.1836	7.74819	9.46237	8.46253	10.8243
3	1.85695	1.49211	1.42004	1.42955	1.82684		3	147.163	123.396	115.027	158.745	159.845		3	2.81125	1.20893	13.2343	7.03396	2.84446
4	1.5021	1.54348	1.30317	1.31704	1.43946		4	130.737	122.885	95.4553	129.3	152.16		4	11.8659	1.16172	11.9015	12.0615	8.79832
5	1.51356	1.17085	1.48765	1.68422	1.6531		5	139.187	98.9236	94.7982	149.348	133.783		5	12.3055	9.70733	13.2221	10.4954	10.7103
6	1.47401	1.38931	1.31704	1.62892	1.4345		6	118.55	116.038	103.657	129.003	147.367		6	12.6183	10.0763	11.5505	10.3467	11.9591
7	1.66686	1.43781	1.35021	1.4873	1.56747		7	130.828	98.6052	83.1189	160.953	150.8		7	12.3509	11.3815	12.5458	12.0282	14.2758
8	1.56711	1.44844	1.228	1.37594	1.41612		8	133.537	89.7016	79.5793	126.357	130.587		8	9.01156	8.08723	11.4551	11.995	14.243
9	1.56099	1.37721	1.67996	1.42659	1.5209		9	139.959	100.115	101.601	148.936	147.401		9	12.9241	11.3946	8.88996	13.2008	12.2293
10	1.51147	1.59809	1.61473	1.15611	1.66917		10	125.864	93.4545	100.023	140.185	129.003		10	11.392	10.5633	4.17927	13.0707	8.3946
Gw							Gw							Gw
	Sed	HT	15HT	30HT	60HT			Sed	HT	15HT	30HT	60HT			Sed	HT	15HT	30HT	60HT
1	1.55203	1.58891	1.75752	1.77623	1.92088		1	149.624	153.568	177.869	180.676	182.012		1	12.5401	7.74819	8.45474	15.6099	7.91043
2	1.59551	1.65425	1.90195	1.76238	1.90152		2	179.887	166.38	181.092	163.719	185.695		2	9.68055	7.94328	7.74283	9.33684	15.0869
3	1.48833	1.60805	1.83274	1.90195	1.94446		3	176.076	159.074	187.327	158.928	196.426		3	14.0152	11.1506	13.9155	11.246	12.5401
4	1.43219	1.6493	1.67225	1.89365	1.81761		4	188.669	183.189	198.381	160.99	178.361		4	13.0287	10.8818	5.07224	10.4906	11.4868
5	1.5188	1.6761	1.83485	1.90634	1.87586		5	163.644	175.873	168.927	170.373	191.337		5	16.1957	15.6315	7.30298	13.2434	16.278
6	1.51565	1.67996	1.95434	1.92708	1.90853		6	191.249	189.496	199.94	175.025	174.341		6	13.2954	10.1789	13.0347	8.65566	17.0412
7	1.42856	1.70098	1.79639	1.88799	2.05069		7	200.401	181.928	160.953	173.98	186.294		7	18.9889	14.8457	14.3384	14.1808	13.9637
8	1.49555	1.8151	1.88062	1.77011	2.02535		8	186.037	156.711	172.663	181.134	156.892		8	13.369	14.1938	16.3343	18.7629	12.368
9	1.50834	1.89017	1.84969	1.7559	1.93598		9	188.322	162.592	157.036	178.731	169.551		9	12.2096	11.6198	17.5954	14.9108	17.6198
10	1.49624	1.72663	1.71633	1.9893	1.93152		10	188.278	182.474	172.306	174.622	166.917		10	13.3752	14.1384	16.9278	13.605	11.8086
PL							PL							PL
	Sed	HT	15HT	30HT	60HT			Sed	HT	15HT	30HT	60HT			Sed	HT	15HT	30HT	60HT
1	1.358	1.07103	1.20948	1.40185	1.2517		1	140.12	117.951	135.114	150.383	142.43		1	0.653431	14.1938	2.25009	4.52064	6.21298
2	1.12254	0.973868	1.13737	1.45613	1.54561		2	146.487	116.466	147.401	161.696	142.594		2	5.26987	7.71614	11.9509	2.95053	2.40326
3	1.06905	1.12047	1.19426	1.18059	1.55274		3	150.591	143.549	166.61	157.036	129.718		3	20.2908	12.3027	16.2032	6.42392	2.93089
4	1.02873	0.845863	1.26911	1.4897	1.71672		4	135.925	123.908	135.301	154.454	111.02		4	2.02442	14.1514	6.11646	3.43875	14.1319
5	0.798362	1.19729	1.20976	1.61324	1.32404		5	156.964	165.806	117.166	156.928	166.725		5	19.6698	15.4525	13.0768	2.23615	3.5059
6	1.1298	1.10459	0.971404	1.30888	1.17815		6	144.744	120.282	139.027	135.27	128.351		6	1.68539	13.0828	14.4511	7.36885	17.7869
7	1.10815	1.26445	1.31674	1.38197	1.47231		7	180.385	157.181	126.765	142.135	154.632		7	21.8022	11.5798	3.45303	14.0702	1.2844
8	1.08094	1.21983	1.02117	1.29688	1.46016		8	201.93	134.493	146.42	124.595	137.562		8	3.96369	11.3475	12.5603	14.3417	11.298
9	0.805193	0.99977	1.18168	1.42364	1.44278		9	148.765	117.409	140.572	149.245	135.581		9	18.3696	15.2757	9.53235	2.40602	5.92925
10	1.39316	0.975214	1.14393	1.166	1.32617		10	127.644	125.343	119.674	153.674	125.603		10	0.790133	12.1731	11.0969	12.2377	13.8644
DIA							DIA							DIA
	Sed	HT	15HT	30HT	60HT			Sed	HT	15HT	30HT	60HT			Sed	HT	15HT	30HT	60HT
1	2.93562	3.20479	3.69488	3.04369	3.19669		1	59.8412	56.6239	41.3333	49.8081	53.555		1	11.0484	10.2353	9.84238	10.3657	11.0433
2	3.00885	3.11817	3.45303	3.74887	3.46497		2	70.0648	62.1155	52.6502	58.8979	52.7716		2	10.7795	10.5003	10.3467	9.94947	10.2565
3	3.25762	2.89868	3.56451	3.09813	4.12667		3	60.9537	60.548	61.3338	49.5678	47.7419		3	9.87188	11.5266	9.9747	10.0647	8.7579
4	3.55795	2.56271	3.65426	3.43875	3.59832		4	62.3161	52.6866	50.8862	71.8621	50.9448		4	8.45474	11.8059	9.84238	11.358	10.2047
5	2.90269	2.8655	3.72821	3.44985	3.38065		5	64.8784	58.023	65.298	55.5392	49.6592		5	9.18333	9.49948	9.57635	8.5487	11.2668
6	3.6779	2.64119	3.52939	3.34118	3.86545		6	71.7299	56.0919	67.3132	58.5059	58.2103		6	10.1508	9.93574	9.07403	8.45279	9.77012
7	3.25012	3.41822	3.12824	3.06126	3.35506		7	72.6273	58.9386	48.7753	63.2849	67.2667		7	11.6923	10.5487	10.0138	9.71628	11.1148
8	3.00815	2.86616	3.29837	2.97235	3.24265		8	69.5505	58.5733	53.1251	63.1539	52.0355		8	9.44931	10.4906	9.57635	11.5958	10.2589
9	3.39625	2.94036	3.27793	2.93224	3.55959		9	56.3119	54.1876	54.4001	50.8511	49.5678		9	8.84912	7.69839	10.9648	9.2747	10.0716
10	3.56862	3.25087	3.09813	3.06126	3.36744		10	73.215	55.8856	55.4626	61.8159	54.4503		10	9.33469	7.38924	11.0078	11.5558	9.61834
LV							LV							LV
	Sed	HT	15HT	30HT	60HT			Sed	HT	15HT	30HT	60HT			Sed	HT	15HT	30HT	60HT
1	1.55346	1.45479	1.4952	1.21871	1.84204		1	52.881	64.1357	49.3969	50.0035	55.6416		1	7.97811	9.7051	7.87046	7.88678	9.64273
2	2.14487	2.07491	1.29003	1.4012	1.74864		2	52.9907	57.6634	59.0065	50.6291	42.0243		2	7.68069	8.52511	7.42677	7.15155	10.3562
3	1.69668	2.61818	1.48799	2.03564	1.61734		3	59.9929	58.8302	57.9562	42.8549	45.0505		3	8.10028	7.79112	8.44695	9.03441	7.24102
4	1.64437	1.71002	1.51565	1.2598	1.69551		4	63.314	53.1741	57.161	46.8382	53.7898		4	9.29608	9.24272	5.54243	7.69308	7.37225
5	2.00078	1.68229	1.36207	1.37214	1.8906		5	61.2209	57.6899	60.8976	52.1435	47.9292		5	8.72168	7.8614	5.11446	7.71969	9.10123
6	1.84459	1.51635	1.31795	1.76482	2.17821		6	64.2096	62.5461	61.9441	51.1329	51.5703		6	7.93414	6.65733	7.26608	7.32318	7.33838
7	1.8638	1.67533	1.09825	1.78731	1.88843		7	64.9531	65.3582	62.4597	44.2894	47.72		7	8.60003	7.92684	7.42506	7.89223	7.31139
8	1.63832	1.29778	1.46117	2.21922	1.71277		8	61.2491	63.8263	70.6643	50.0956	48.5177		8	5.24445	7.91954	8.53886	6.44763	8.42946
9	2.11154	1.71002	1.56711	1.84162	2.33884		9	48.6519	53.0396	52.1555	57.783	45.2793		9	7.50758	6.41505	7.05342	7.76426	9.37562
10	1.88452	1.89147	1.60879	1.93598	1.94581		10	65.1028	56.8722	50.8276	50.1072	50.2343		10	6.13056	8.58223	7.79112	7.91954	7.10068

## Sheet: Figure-5
Fig-5a	DRP1						Fig-5b	MFN2						Fig-5c	TFAM
Gr							Gr							Gr
	Sed	HT	15HT	30HT	60HT			Sed	HT	15HT	30HT	60HT			Sed	HT	15HT	30HT	60HT
1	1.0366	1.60182	0.634764	0.396837	0.477103		1	0.593412	1.03361	1.35943	0.891982	1.27455		1	0.948693	1.54215	1.45588	1.82863	1.61483
2	1.17927	2.00268	1.48803	2.68295	1.37282		2	1.3847	1.29228	1.3163	1.24841	1.38789		2	1.20261	1.48637	1.64107	1.59634	1.42602
3	0.437132	0.846472	1.97976	1.78079	0.497293		3	0.849877	1.28634	1.18401	1.28338	0.975789		3	0.832005	1.15113	1.20261	1.39677	1.07183
4	1.28119	0.410783	2.24188	2.28882	2.25223		4	1.22845	0.811626	1.41695	1.42678	1.06502		4	0.937834	1.40645	1.40322	1.52099	1.30956
5	0.631848	2.35295	1.94363	1.34776	1.77669		5	1.20325	1.66861	1.8939	1.47013	2.15455		5	0.961891	1.5386	1.53506	1.40645	1.25929
6	1.18744	1.71243	1.9526	1.34466	1.67345		6	1.75128	1.64572	1.91583	1.75937	1.30124		6	1.0743	1.4097	1.46935	1.25929	1.09932
7	0.467318	1.29007	1.65811	1.56175	1.52269		7	0.596151	1.1491	0.940494	1.26869	1.35007		7	1.11462	1.54215	1.66389	1.32778	1.61855
8	0.293503	1.70064	2.32067	1.91696	1.20952		8	1.72725	1.93801	2.18956	2.12988	1.51829		8	0.946511	1.40645	1.66773	1.4326	1.2535
9	1.551	1.86043	2.16079	2.35837	1.8139		9	0.283371	0.4289	0.3337	0.558928	0.505075		9	0.843579	0.95088	0.973029	1.0968	1.03783
10	1.9347	1.61292	0.928138	2.59784	0.599256		10	0.382257	0.35104	0.546205	0.444996	0.387575		10	1.13796	0.953072	1.16984	1.03544	1.17524
Gw							Gw							Gw
	Sed	HT	15HT	30HT	60HT			Sed	HT	15HT	30HT	60HT			Sed	HT	15HT	30HT	60HT
1	1.0366	1.60182	0.634764	0.396837	0.477103		1	0.50925	0.792375	1.13483	1.35186	1.29697		1	0.170486	0.532954	0.874359	1.24363	1.24649
2	1.17927	2.00268	1.48803	2.68295	1.37282		2	0.794201	0.67442	1.18285	1.06153	1.14533		2	0.565835	0.886523	1.00853	1.51248	1.27259
3	0.437132	0.846472	1.97976	1.78079	0.497293		3	0.584697	0.675975	0.727664	0.845144	1.22724		3	0.874359	1.07075	1.50553	1.54415	1.62439
4	1.28119	0.410783	2.24188	2.28882	2.25223		4	0.497658	0.367224	0.630857	0.820221	0.729341		4	1.0039	1.86505	2.12173	0.770353	1.89099
5	0.631848	2.35295	1.94363	1.34776	1.77669		5	1.03498	2.03672	1.46869	1.84897	1.61039		5	0.965361	2.083	1.1238	2.12173	1.63942
6	1.18744	1.71243	1.9526	1.34466	1.67345		6	1.32413	1.47208	1.74153	1.96305	1.7536		6	1.18765	0.996988	1.51597	1.20141	1.59474
7	0.467318	1.29007	1.65811	1.56175	1.52269		7	2.18741	2.23322	2.17736	2.48846	1.76576		7	1.54415	1.4645	2.0878	1.33872	2.51009
8	0.293503	1.70064	2.32067	1.91696	1.20952		8	2.11802	2.2487	2.43742	2.91696	1.97665		8	1.63189	0.751086	1.71668	1.44774	0.76505
9	1.551	1.86043	2.16079	2.35837	1.8139		9	0.485211	0.739487	0.751503	0.767239	0.407315		9	0.595237	1.00621	1.70879	1.71668	1.03202
10	1.9347	1.61292	0.928138	2.59784	0.599256		10	0.464441	0.576674	0.605244	0.7111	0.429468		10	1.46113	1.22374	1.2903	0.874359	1.25803
PL							PL							PL
	Sed	HT	15HT	30HT	60HT			Sed	HT	15HT	30HT	60HT			Sed	HT	15HT	30HT	60HT
1	0.431319	2.5574	1.22123	0.535548	1.88711		1	0.971187	1.4266	1.54633	1.96021	2.1101		1	0.87311	2.08003	1.13258	1.5815	1.98184
2	2.61095	3.41034	1.64361	0.429337	0.979035		2	1.12022	1.91119	2.01049	1.88496	1.92443		2	1.22763	2.63675	1.86238	1.3648	1.57061
3	0.642389	1.35456	0.302551	0.049522	0.258106		3	0.889821	1.69162	1.43649	1.47334	1.40056		3	0.719563	1.1068	0.635432	0.559846	0.849315
4	0.311744	0.924269	0.503267	0.0781265	2.44793		4	1.3499	1.32527	1.31311	1.64552	1.72704		4	1.04248	1.29738	1.03055	1.17508	1.62581
5	1.36081	2.53395	1.48525	0.2896	1.91337		5	0.724941	1.63419	1.45983	2.05732	1.67226		5	0.765718	1.41928	0.824269	1.73808	1.75416
6	1.06365	2.7403	3.03248	1.25834	2.27404		6	1.01228	2.07636	1.89366	1.85482	1.96926		6	0.887297	1.57061	1.9682	1.57423	1.64463
7	0.671117	0.970059	0.756481	1.21842	0.364585		7	0.71335	1.13319	1.38772	1.91559	1.96473		7	0.995563	1.6035	1.36795	1.4896	1.72611
8	0.950163	1.54454	1.05633	2.08352	2.31632		8	0.940379	1.58235	1.23396	1.52161	1.61921		8	1.15098	1.28845	1.39981	1.33067	1.5815
9	0.699517	1.00646	2.18172	0.119343	0.793959		9	0.838113	2.16922	1.66457	1.88931	1.74704		9	0.865105	1.42912	1.24185	1.44234	1.5138
10	1.25834	1.51286	1.34834	2.10765	1.09345		10	1.4398	1.88496	2.10525	1.9512	1.67997		10	1.47255	1.71423	1.44234	1.07169	1.13781
DIA							DIA							DIA
	Sed	HT	15HT	30HT	60HT			Sed	HT	15HT	30HT	60HT			Sed	HT	15HT	30HT	60HT
1	1.06326	0.996872	1.02244	1.36345	0.969705		1	2.15524	2.16518	1.82597	1.55416	1.6274		1	1.15841	1.68602	1.33617	1.48889	1.29976
2	0.921806	1.09809	0.919686	1.17392	0.923931		2	1.70803	1.25168	1.10789	0.859993	1.02919		2	0.952493	1.50613	1.64007	1.61013	1.34543
3	1.08303	0.852392	0.850432	1.08803	1.14456		3	0.59497	0.784323	0.951688	0.836556	0.69262		3	0.920157	1.27017	1.15043	0.9928	0.870687
4	0.777391	1.16853	1.07805	1.34474	1.25499		4	0.782519	1.03871	0.964928	1.18167	0.834632		4	0.52585	1.30576	1.2186	0.97468	1.12425
5	1.52279	1.54042	1.18478	0.780979	1.13146		5	1.46048	1.56854	1.38834	1.43713	0.980607		5	1.61013	1.57348	1.51657	1.3331	1.5306
6	1.03667	1.63546	1.03906	0.941108	0.64959		6	0.90468	1.02446	0.811886	1.09017	0.925752		6	1.02533	1.57711	1.47864	1.64007	1.36729
7	0.470587	0.634804	0.876273	0.799171	0.928196		7	0.468268	0.683117	0.652371	0.723594	0.778924		7	0.717566	0.795906	0.9928	1.07365	1.29976
8	0.645119	0.761447	0.938944	1.0319	1.08803		8	0.708753	0.730289	0.994248	0.947316	0.900523		8	1.24126	0.818205	1.22705	1.6899	1.30275
9	1.00147	1.29312	1.68128	1.40488	1.02716		9	0.561688	0.773561	0.842354	0.762948	0.784323		9	0.924404	0.777789	1.15043	1.12166	1.04199
10	1.47788	1.16048	1.22079	1.17934	1.17392		10	0.655382	0.69262	0.670648	0.607428	0.550167		10	0.924404	0.94159	0.928671	0.880769	0.961306
LV							LV							LV
	Sed	HT	15HT	30HT	60HT			Sed	HT	15HT	30HT	60HT			Sed	HT	15HT	30HT	60HT
1	0.610915	0.746416	1.02561	1.17485	1.71783		1	0.773913	0.563238	0.477191	0.395086	0.518432		1	0.709214	0.821821	0.890794	0.882627	1.17429
2	1.69817	1.21894	1.81126	2.31196	2.0844		2	0.627613	0.450497	0.65568	0.558074	0.85643		2	1.15286	1.13704	1.177	1.18243	1.3025
3	1.28227	0.334951	0.843298	1.24733	1.58118		3	2.11686	0.996993	1.1633	1.48147	1.06339		3	0.848745	0.939241	0.870517	1.01573	1.037
4	1.30011	1.17485	2.48302	2.06529	2.506		4	1.60211	1.25803	1.39217	0.972058	0.930448		4	1.06115	0.974489	1.24102	1.22399	1.28463
5	0.516394	0.701424	0.957152	1.14546	1.12456		5	0.68975	0.884488	0.666334	0.532957	0.817885		5	0.907355	1.04178	0.978987	1.14756	1.11629
6	0.439522	0.835566	1.89226	2.18263	2.15269		6	0.960931	0.838865	0.709075	1.28734	0.775697		6	1.09088	1.13704	1.21836	1.29651	1.35138
7	1.29712	1.90977	2.83779	1.93634	1.99517		7	0.42726	0.483829	0.463118	0.428245	0.397825		7	1.24388	1.39244	1.38604	1.49203	1.41181
8	1.62174	1.97688	2.32263	1.88791	1.84919		8	0.503144	0.443294	0.401506	0.432207	0.344106		8	1.15818	1.2525	1.22681	1.25828	1.15552
9	0.396261	0.734482	0.623707	1.00457	0.905693		9	1.99385	0.542865	0.390564	0.253917	0.263446		9	0.761688	1.05385	1.14493	1.27285	1.21277
10	0.837492	0.709547	1.31214	1.16676	1.56308		10	0.304573	0.316004	0.163566	0.277774	0.151249		10	1.06605	1.09088	1.25539	1.41833	1.48517

## Sheet: Figure-6
Fig-6a	FABP						Fig-6b	AKT1						Fig-6c	HSP70
Gr							Gr							Gr
	Sed	HT	15HT	30HT	60HT			Sed	HT	15HT	30HT	60HT			Sed	HT	15HT	30HT	60HT
1	1.30897	1.72954	1.25583	1.6479	1.93166		1	1.38812	1.61967	2.50857	2.89352	2.80819		1	0.641167	3.48314	3.15479	7.11166	8.8099
2	1.59196	1.30296	0.73609	1.70581	1.99955		2	1.58645	1.96529	1.75561	2.6268	1.9428		2	1.06407	5.14009	4.78598	4.29508	6.9338
3	0.555816	1.53437	0.758457	1.30897	1.52732		3	1.13613	1.78413	1.56829	1.49771	1.63843		3	0.676038	6.44126	2.4489	9.01511	2.79879
4	1.49945	1.94954	1.44189	1.47887	1.45523		4	1.60852	1.66505	1.39132	1.0314	1.38174		4	2.35489	3.48314	3.83682	6.10901	2.16257
5	1.13745	1.42538	1.89204	0.922425	1.96757		5	0.397582	1.17605	1.44353	1.55391	1.50809		5	0.90776	2.64223	1.32425	2.07	4.2264
6	2.13271	1.45188	1.50984	2.6603	5.71388		6	0.998682	1.49083	1.53967	1.57916	1.4502		6	1.05918	5.64899	2.15264	2.71626	3.16936
7	0.190516	0.312558	0.213762	0.436447	0.334912		7	0.555171	0.791456	0.826851	0.821159	0.811759		7	0.933192	1.83642	2.74771	1.83642	5.80726
8	0.519914	0.194505	0.279854	0.477454	0.682231		8	0.556451	0.821159	0.973704	1.04094	0.989526		8	0.641167	7.96106	2.74771	8.66904	2.70378
9	0.502263	0.571388	0.239845	0.699731	0.498805		9	0.975949	1.5575	1.13613	1.38174	1.06274		9	0.641167	1.87056	5.09297	4.52867	7.32776
10	0.560959	0.576675	0.702961	0.629406	0.546929		10	0.796943	0.938484	1.13875	1.02194	1.39132		10	1.08136	3.49117	1.95871	3.99918	0.641167
Gw							Gw							Gw
	Sed	HT	15HT	30HT	60HT			Sed	HT	15HT	30HT	60HT			Sed	HT	15HT	30HT	60HT
1	Not detected	Not detected	Not detected	Not detected	Not detected		1	0.389959	0.89129	1.12985	1.40288	2.43231		1	1.07465	6.61098	4.23902	9.77835	13.6857
2	Not detected	Not detected	Not detected	Not detected	Not detected		2	1.45552	1.4455	3.04803	3.16242	2.7291		2	0.895912	4.35778	6.67215	12.9499	10.599
3	Not detected	Not detected	Not detected	Not detected	Not detected		3	2.17781	2.63038	2.54694	1.93205	1.94097		3	0.940298	3.9108	1.09211	4.55266	1.88047
4	Not detected	Not detected	Not detected	Not detected	Not detected		4	1.07651	1.14556	1.26479	1.79069	2.45482		4	1.13571	0.893852	4.98042	5.82459	1.21693
5	Not detected	Not detected	Not detected	Not detected	Not detected		5	0.679234	1.30623	1.23032	1.62937	1.30924		5	1.30096	7.62545	1.00292	3.39833	2.76227
6	Not detected	Not detected	Not detected	Not detected	Not detected		6	0.659203	0.722802	1.34282	1.29128	0.895404		6	0.944638	5.44836	1.22255	0.893852	3.09931
7	Not detected	Not detected	Not detected	Not detected	Not detected		7	0.641238	0	1.18855	1.58132	1.59963		7	0.893852	1.02865	6.6568	2.60175	21.442
8	Not detected	Not detected	Not detected	Not detected	Not detected		8	0.807271	1.2765	0.622328	0.753389	0.897469		8	0.893852	7.59042	3.58315	10.9715	1.10985
9	Not detected	Not detected	Not detected	Not detected	Not detected		9	1.12465	1.76612	1.12725	1.25898	1.66732		9	1.02628	2.56605	2.5779	1.68758	2.02426
10	Not detected	Not detected	Not detected	Not detected	Not detected		10	0.988597	1.49975	2.08458	1.49286	1.94545		10	0.893852	1.05261	1.23386	1.65678	0.906287
PL							PL							PL
	Sed	HT	15HT	30HT	60HT			Sed	HT	15HT	30HT	60HT			Sed	HT	15HT	30HT	60HT
1	0.638585	7.03427	1.27415	4.0478	3.83901		1	0.971187	1.4266	1.54633	1.96021	2.1101		1	0.590929	3.55251	2.21583	2.23118	4.47235
2	0.415163	4.6905	2.54811	6.74868	11.0718		2	1.12022	1.91119	2.01049	1.88496	1.92443		2	1.09027	1.90342	2.50343	1.80524	1.6464
3	0.349316	5.83739	7.08303	7.38276	4.1708		3	0.889821	1.69162	1.43649	1.47334	1.40056		3	0.628833	2.67015	1.2518	3.52806	1.38847
4	2.6991	3.12766	1.80393	6.29824	1.771		4	1.3499	1.32527	1.31311	1.64552	1.72704		4	1.08028	1.77229	2.36339	2.04897	0.727002
5	2.26058	5.54905	1.17549	4.85533	1.8933		5	0.724941	1.63419	1.45983	2.05732	1.67226		5	0.603303	0.915241	0.174798	1.1131	2.16041
6	1.30683	3.05646	2.65594	3.59931	3.75162		6	1.01228	2.07636	1.89366	1.85482	1.96926		6	1.00817	3.3154	1.78458	1.60522	2.2779
7	0.565222	7.96561	3.02147	3.45318	3.63261		7	0.71335	1.13319	1.38772	1.91559	1.96473		7	1.37574	5.17053	3.76301	2.1161	9.38719
8	1.08198	0.998203	2.43343	2.6682	4.01993		8	0.940379	1.58235	1.23396	1.52161	1.61921		8	2.53242	6.61509	4.46206	5.57873	3.00979
9	0.112777	1.58205	2.25538	5.41027	4.28765		9	0.838113	2.16922	1.66457	1.88931	1.74704		9	0.430066	0.673807	1.96126	1.29281	1.80109
10	0.570452	3.61592	3.07765	1.39065	1.49355		10	1.4398	1.88496	2.10525	1.9512	1.67997		10	0.659987	1.08526	0.987496	2.25183	0.945226
DIA							DIA							DIA
	Sed	HT	15HT	30HT	60HT			Sed	HT	15HT	30HT	60HT			Sed	HT	15HT	30HT	60HT
1	2.98192	2.44059	0.784324	0.658408	1.08767		1	1.48481	1.65071	1.78103	1.62058	1.53699		1	0.990393	2.56335	4.28359	1.90901	3.2795
2	0.987405	1.46385	0.611639	0.771783	1.98836		2	1.2069	1.47459	1.53699	1.74049	1.41472		2	1.47166	1.8189	2.68416	1.80222	1.82309
3	0.923624	2.75103	2.01602	1.00114	1.16545		3	0.934697	1.18215	1.42453	1.28431	1.01081		3	0.506766	1.90462	1.54813	1.83996	0.983575
4	0.442074	1.02446	0.686271	0.761194	1.37245		4	0.614711	0.905047	1.38571	1.07071	1.20968		4	0.682037	1.19071	1.27001	1.08096	1.79394
5	0.242938	0.686271	0.474783	0.27447	0.538884		5	1.11859	1.56556	1.42125	1.79751	1.19859		5	1.29959	2.66568	2.06447	2.8894	2.65955
6	0.420238	0.447193	0.363492	0.653876	0.440043		6	1.26087	1.54408	1.4814	1.47799	1.28431		6	1.62857	3.57938	4.11915	3.01167	2.42554
7	0.314409	1.31068	0.869952	0.649375	0.339231		7	0.806624	0.963099	0.890576	1.06089	0.909224		7	0.870578	1.09599	2.08357	1.53747	1.85271
8	0.875982	0.72193	0.72027	0.867951	0.38238		8	0.752785	1.02488	0.890576	1.16593	1.05359		8	1.41191	2.05972	2.02212	3.74807	1.93111
9	0.886126	2.53802	2.25162	1.83441	2.51475		9	0.9477	1.24357	1.23786	1.28431	1.13415		9	0.192667	1.30259	2.10769	2.74036	2.90943
10	1.92529	1.38196	0.844297	0.737047	0.871958		10	0.87231	1.16324	1.1579	1.00155	1.10579		10	0.945818	1.39897	1.93111	1.92224	0.623459
LV							LV							LV
	Sed	HT	15HT	30HT	60HT			Sed	HT	15HT	30HT	60HT			Sed	HT	15HT	30HT	60HT
1	0.73361	0.656849	0.710338	0.819342	0.640421		1	0.502516	0.379446	0.401929	0.42771	0.615389		1	1.37653	2.11732	2.32159	1.63601	3.06045
2	0.68307	0.750698	0.538847	0.39579	0.586767		2	0.584991	0.557378	0.580964	0.621083	0.684147		2	2.05015	2.22221	2.32694	1.68184	2.7976
3	1.51518	1.3442	1.28075	0.66906	1.2926		3	1.0355	0.966384	1.11211	0.979827	1.0355		3	1.61356	2.13199	0.837116	1.46146	0.765219
4	1.52218	0.938567	0.867891	0.647836	0.662926		4	0.920767	0.929286	0.738158	0.729709	1.07932		4	0.790288	1.22966	1.3483	0.752984	1.0909
5	1.12581	0.912989	0.761141	0.608787	0.574732		5	0.516594	1.00728	0.879325	0.881352	0.738158		5	0.724078	0.595368	0.3168	1.19065	2.68402
6	0.886065	0.793351	0.647836	0.454428	0.600434		6	0.822526	0.690478	0.711458	0.803803	0.877303		6	0.880614	5.68572	1.93101	1.60245	0.892864
7	1.08759	0.846185	0.634549	0.782466	0.819342		7	0.651853	0.81124	0.873272	1.10192	0.912325		7	0.994914	2.03135	2.04543	0.930648	4.33297
8	1.18431	0.74553	0.769955	0.750698	0.976035		8	0.769395	1.10446	0.927149	1.19715	0.948745		8	1.55878	1.76517	0.722413	3.27933	1.07099
9	0.615836	0.716911	0.570776	0.603206	0.78427		9	1.94603	1.96404	2.04244	1.83717	1.70274		9	0.0072742	0.499788	0.961137	0.932793	1.60245
10	0.646346	0.405943	0.52537	0.815578	0.643377		10	2.24983	1.44927	1.57815	1.34943	1.26517		10	0.00380878	0.277834	0.102988	0.343388	0.0374788

## Sheet: Figure-7
Fig-7a	PGC1a						Fig-7b	NT-PGC1a
Gr							Gr
	Sed	HT	15HT	30HT	60HT			Sed	HT	15HT	30HT	60HT
1	0.16026	0.498938	0.748777	0.638104	0.575031		1	0.0648102	0.649363	1.1627	1.27288	1.50441
2	1.22369	1.08255	1.03782	1.13694	0.90121		2	0.801288	1.19526	1.45253	1.42387	1.14387
3	1.00685	1.36502	1.80116	1.80583	1.46973		3	0.528253	0.718409	0.71822	0.968629	0.976051
4	1.42727	1.11625	1.8451	1.07324	1.04225		4	0.866908	1.04888	1.02008	1.03203	1.03898
5	0.496748	0.586922	0.443369	1.09382	1.27857		5	0.344358	0.364211	0.49784	0.672341	0.745758
6	1.04687	1.16404	0.955291	0.670836	1.27053		6	0.591935	1.01303	1.48224	1.60768	1.10382
7	1.16605	1.47989	1.37984	1.42266	1.45082		7	0.619892	0.972255	1.2173	1.46456	1.03001
8	1.94197	1.10896	1.55952	1.65426	0.988866		8	0.729469	0.876211	0.870775	1.03645	1.25874
9	1.01786	1.0826	1.15403	1.23648	1.35598		9	0.4374	0.773656	1.07599	0.863402	1.10958
10	1.91612	1.69347	1.53726	1.11957	1.1537		10	0.818028	1.17081	1.18851	1.06742	1.03197
LV							LV
	Sed	HT	15HT	30HT	60HT			Sed	HT	15HT	30HT	60HT
1	1.40815	1.02237	0.993772	1.09595	1.07564		1	2.24503	2.15837	3.07182	6.91915	3.18549
2	0.793941	0.848959	0.74232	0.65597	0.862197		2	1.95757	2.11057	1.70129	1.01926	1.21433
3	0.481926	1.13436	1.09566	1.17624	0.751748		3	0.678928	1.29552	3.95821	4.37885	3.07546
4	0.53357	0.819145	0.576547	0.673126	1.22726		4	4.09531	4.16125	2.37689	2.28576	1.88125
5	0.445657	0.583028	0.725658	1.00958	0.852629		5	1.68779	1.84231	2.65401	2.6786	2.1814
6	1.26239	0.978413	1.51869	1.44905	1.26415		6	1.97765	2.04151	1.83667	1.39426	1.25332
7	1.0409	0.768196	1.91937	0.837228	1.13015		7	3.834	3.50857	2.57531	2.75997	3.75153
8	0.568933	1.12285	1.88435	0.418561	1.407		8	3.21911	2.61133	2.50987	4.52772	1.61466
9	2.09223	2.45461	2.39124	2.95378	2.20146		9	1.62591	1.77278	1.06423	1.32035	1.50338
10	2.64903	2.16802	2.24948	2.09296	1.64946		10	1.64325	0.965436	1.08497	1.10825	1.53651

## Sheet: Figure-8
Fig-8 GrL							Fig-8 GrM							Fig-8 PL
Type-I							Type-I							Type-I
	Sed	HT	15HT	30HT	60HT			Sed	HT	15HT	30HT	60HT			Sed	HT	15HT	30HT	60HT
1	19.5804	19.0751	16.4103	23.9766	20.2899		1	30.814	40.625	40.7407	34.3284	43.038		1	5.0746	5.1793	7.8689	3.3195	5.4167
2	16.3265	16.5	18.3168	19.6809	20.5128		2	52.2989	35.9551	37.931	37.5758	38.4259		2	0.5865	4.7138	6.7692	4.6377	5.3672
3	15.4472	25.7732	18.3099	21.374	19.3069		3	37.7551	51.4286	50.3448	44.6154	30.1676		3	5.0505	2.4823	4.6832	0	5.4902
4	21.6102	20.5357	15.3333	15.5405	17.5115		4	47.3684	32.1839	30.9677	49.4624	40.991		4	3.3766	0.5525	3.7931	5.5375	3.886
5	9.9174	13.587	20.6107	18.6047	19.0476		5	51.7045	58	31.25	33.3333	49.6183		5	3.0137	6.006	7.3986	1.1662	0.5236
6	18.3857	14.5349	17.0732	14.4144	21.7742		6	44.4444	49.6689	39.604	44.8529	59.2105		6	3.2787	1.3889	3.7618	1.8605	3.9773
7	18.3007	18.7919	19.697	18.8034	16.2791		7	34.466	38.5827	40.8333	38.4259	42.2222		7	5.4878	2.7473	6.7729	6.9388	2.3891
8	18.4397	13.4831	20.3704	15.9363	21.6667		8	40.4444	45.1977	32.1678	47.7157	39.5062		8	1.8605	3.3473	0.542	4.6823	4.6053
9	15.1316	22.3301	18.5714	19.403	22.5		9	36.4162	30.4569	54.3046	33.6957	34.1463		9	4.7091	1.6287	8.3682	1.0791	7.2327
10	11.3475	19.375	21.0526	17.8862	18.8		10	46.0317	45.4545	35.2273	43.0303	39.3064		10	2.9703	0	4.3956	3.4591	7.7143
Type-IIA							Type-IIA							Type-IIA
	Sed	HT	15HT	30HT	60HT			Sed	HT	15HT	30HT	60HT			Sed	HT	15HT	30HT	60HT
1	44.0559	38.1503	49.2308	53.2164	60.1449		1	41.8605	40.625	51.8519	54.2289	53.1646		1	32.8358	45.8167	43.2787	63.9004	50
2	40	56.5	43.5644	52.6596	53.8462		2	36.2069	60.6742	45.8128	57.5758	51.8519		2	49.5601	55.8923	44.6154	60.2899	52.8249
3	56.9106	53.0928	56.338	61.8321	41.5842		3	39.2857	40.7143	48.2759	46.1538	48.6034		3	34.6801	51.4184	56.7493	60.1852	42.7451
4	44.0678	61.1607	52.6667	43.2432	44.7005		4	37.8947	44.2529	56.129	41.3978	40.0901		4	45.7143	58.8398	48.9655	45.9283	41.7098
5	33.0579	51.6304	52.6718	54.2636	55.2381		5	32.9545	41.3333	47.9167	57.9909	50.3817		5	27.9452	53.7538	49.642	53.6443	39.267
6	43.0493	55.814	56.0976	52.2523	47.5806		6	42.8571	42.3841	54.9505	42.6471	34.2105		6	35.2459	48.1481	54.5455	66.5116	57.3864
7	51.634	52.349	45.4545	50.4274	55.3488		7	30.5825	54.3307	42.5	55.0926	52.2222		7	33.8415	59.3407	49.004	48.5714	60.4096
8	39.7163	56.1798	51.8519	59.761	55.8333		8	48.8889	54.8023	53.8462	40.6091	57.4074		8	52.093	58.5774	56.6396	55.1839	58.8816
9	57.2368	51.4563	60	58.9552	55		9	59.5376	50.2538	41.7219	54.8913	53.0488		9	46.8144	63.8436	61.0879	43.8849	57.2327
10	38.2979	57.5	62.201	59.3496	52		10	35.4497	50.303	52.8409	50.9091	56.6474		10	49.0099	61.1722	59.0659	61.0063	57.7143
Type-I&IIA							Type-I&IIA							Type-I&IIA
	Sed	HT	15HT	30HT	60HT			Sed	HT	15HT	30HT	60HT			Sed	HT	15HT	30HT	60HT
1	0	0	0.5128	1.1696	0		1	0.5814	0	0.5291	0	1.2658		1	0	0	0.6557	0	0
2	0	0	1.4851	0	0		2	0	0	6.4039	1.2121	0		2	0	0.3367	0.3077	1.1594	0
3	0	0	0	0	0.495		3	0	2.8571	0	1.5385	0		3	0	3.9007	0.2755	0	0.7843
4	0.4237	1.3393	0.6667	0	0.9217		4	0	0	0.6452	0	0		4	1.5584	0.5525	0.6897	0.3257	0.2591
5	0	0	0	0	0		5	0.5682	0	0	0.4566	0		5	0	0	0	2.3324	0.5236
6	0.4484	1.7442	0	0.9009	0		6	0	5.9603	0	0.7353	1.3158		6	0	0	0	0	0
7	0	0	0	0.8547	0		7	0	0	1.6667	0	0.5556		7	0.3049	0	1.992	4.0816	0.3413
8	0	1.1236	0	0.7968	0		8	0	0	0	0	0		8	0.4651	0	0	1.0033	0.6579
9	0	0	0	0	0		9	0	2.0305	0	2.7174	0.6098		9	0	0	3.3473	0.7194	0.3145
10	0	0	0	0	0		10	0	0.6061	3.4091	0	0.578		10	0	0.3663	0.2747	0.9434	0.2857
Type-IIAX							Type-IIAX							Type-IIAX
	Sed	HT	15HT	30HT	60HT			Sed	HT	15HT	30HT	60HT			Sed	HT	15HT	30HT	60HT
1	2.0979	17.9191	13.3333	11.1111	13.7681		1	1.1628	16.4063	2.1164	11.4428	2.5316		1	2.0896	25.498	24.918	17.0124	21.6667
2	4.4898	14	2.4752	11.7021	14.5299		2	0	2.2472	8.867	2.4242	8.7963		2	2.346	14.4781	16.9231	17.6812	24.2938
3	2.439	4.1237	19.7183	16.7939	18.8119		3	2.551	3.5714	1.3793	7.6923	18.4358		3	9.7643	14.539	20.1102	25.9259	12.549
4	0	8.0357	13.3333	7.4324	20.7373		4	1.5789	10.9195	4.5161	6.4516	10.8108		4	5.974	18.232	10.3448	24.7557	16.5803
5	2.4793	14.6739	7.6336	16.2791	7.619		5	3.4091	0.6667	13.8889	7.3059	0		5	2.1918	27.3273	20.7637	23.0321	21.9895
6	7.6233	15.6977	12.8049	12.6126	7.2581		6	7.4074	1.9868	3.4653	5.1471	3.9474		6	8.4699	18.5185	14.4201	25.1163	19.3182
7	1.9608	14.7651	14.3939	16.2393	4.186		7	5.3398	6.2992	7.5	0.9259	5		7	5.4878	12.6374	21.9124	23.6735	17.0648
8	6.383	4.4944	4.9383	9.9602	15.8333		8	1.3333	0	8.3916	5.5838	3.0864		8	8.6047	13.3891	20.8672	22.0736	14.8026
9	6.5789	21.3592	0	8.209	13.125		9	2.3121	9.6447	3.9735	4.3478	7.9268		9	2.4931	13.355	15.8996	24.1007	25.1572
10	0.7092	5.625	6.2201	3.252	10.4		10	1.0582	3.6364	5.6818	4.2424	1.7341		10	7.9208	18.6813	10.7143	12.8931	14.5714
Type-IIB&IIX							Type-IIB&IIX							Type-IIB&IIX
	Sed	HT	15HT	30HT	60HT			Sed	HT	15HT	30HT	60HT			Sed	HT	15HT	30HT	60HT
1	34.2657	24.8555	20.5128	10.5263	5.7971		1	25.5814	2.3438	4.7619	0	0		1	60	23.506	23.2787	15.7676	22.9167
2	39.1837	13	34.1584	15.9574	11.1111		2	11.4943	1.1236	0.9852	1.2121	0.9259		2	47.5073	24.5791	31.3846	16.2319	17.5141
3	25.2033	17.0103	5.6338	0	19.802		3	20.4082	1.4286	0	0	2.7933		3	50.5051	27.6596	18.1818	13.8889	38.4314
4	33.8983	8.9286	18	33.7838	16.129		4	13.1579	12.6437	7.7419	2.6882	8.1081		4	43.3766	21.8232	36.2069	23.4528	37.5648
5	54.5455	20.1087	19.084	10.8527	18.0952		5	11.3636	0	6.9444	0.9132	0		5	66.8493	12.9129	22.1957	19.8251	37.6963
6	30.4933	12.2093	14.0244	19.8198	23.3871		6	5.291	0	1.9802	6.6176	1.3158		6	53.0055	31.9444	27.2727	6.5116	19.3182
7	28.1046	14.094	20.4545	13.6752	24.186		7	29.6117	0.7874	7.5	5.5556	0		7	54.878	25.2747	20.3187	16.7347	19.7952
8	35.461	24.7191	22.8395	13.5458	6.6667		8	9.3333	0	5.5944	6.0914	0		8	36.9767	24.6862	21.9512	17.0569	21.0526
9	21.0526	4.8544	21.4286	13.4328	9.375		9	1.7341	7.6142	0	4.3478	4.2683		9	45.9834	21.1726	11.2971	30.2158	10.0629
10	49.6454	17.5	10.5263	19.5122	18.8		10	17.4603	0	2.8409	1.8182	1.7341		10	40.099	19.7802	25.5495	21.6981	19.7143

## Sheet: Figure-9
Fig-9	FCSA
GrL	x 1000 µm2
	Sed	HT	15HT	30HT	60HT
1	2.23254	1.75752	1.57253	1.68461	2.28507
2	1.20587	1.54775	1.56315	1.64589	2.5398
3	1.883	1.61213	1.95119	2.24337	1.51252
4	1.27614	1.31069	2.0193	2.11934	1.46454
5	2.62664	1.6761	2.29034	2.18978	2.70707
6	1.37467	1.80842	1.87111	2.058	2.55564
7	1.90458	1.77501	2.27982	2.64728	1.5174
8	2.21718	3.19521	1.91029	1.26736	2.59717
9	1.92132	3.00193	2.30356	2.15874	2.02349
10	2.18827	1.82096	1.39862	2.56626	1.22546
GrM
	Sed	HT	15HT	30HT	60HT
1	1.6615	2.33346	1.60214	1.38739	3.64922
2	1.72187	1.64437	1.49968	1.91999	1.43186
3	1.60583	2.12569	1.97515	2.47571	1.67494
4	1.63832	1.77215	1.84374	1.63832	2.30887
5	1.70608	2.05163	1.66418	1.41547	2.38671
6	1.65577	2.00032	1.53109	2.15377	1.76726
7	1.51217	2.08113	2.47059	1.2249	1.68112
8	1.30858	1.59919	1.92353	1.52195	1.96653
9	1.67417	1.59111	2.18172	1.59809	1.6493
10	1.60435	1.80593	1.56639	1.88886	1.77215
GW
	Sed	HT	15HT	30HT	60HT
1	2.2182	3.01648	2.49977	2.82423	3.43637
2	2.57751	3.08177	2.85167	2.80673	3.14051
3	2.45697	2.85957	2.64606	2.46547	2.91005
4	3.18933	2.474	2.36701	2.69526	2.46263
5	2.73086	2.85693	2.67362	2.52988	3.72306
6	2.40547	2.52	3.20258	2.40326	3.00193
7	2.52406	2.37192	3.34888	2.73968	3.14123
8	2.50726	2.72521	2.68164	2.62482	2.08449
9	2.59418	3.16446	3.01717	2.75169	2.9964
10	2.49747	2.71706	2.55505	3.03739	3.09742
PL
	Sed	HT	15HT	30HT	60HT
1	1.79556	2.35885	1.95254	2.3094	2.35939
2	1.75833	1.97651	1.94133	1.741	1.71593
3	2.01419	2.1301	1.69317	1.83654	2.42103
4	1.50072	1.6125	2.16671	2.09315	1.65768
5	1.72465	1.71317	1.47028	1.77787	3.1153
6	1.77746	2.93157	1.95074	3.00885	1.65348
7	1.93197	1.63155	2.48714	2.6206	2.12471
8	1.37214	2.68164	1.67919	1.52475	2.01187
9	1.63268	2.04315	2.68844	2.29298	1.89845
10	1.49658	2.20902	1.6661	2.04597	1.71712

## Sheet: Figure-10
Fig-10a	C:F rato						capillaty density		(x 100)
GrL							GrL
	Sed	HT	15HT	30HT	60HT			Sed	HT	15HT	30HT	60HT
1	2.33938	2.84708	2.64363	2.89201	2.94917		1	9.23825	14.2586	14.6799	14.3639	11.8713
2	2.19786	2.47002	2.54976	2.77651	2.79062		2	14.6097	13.8373	14.5395	15.031	9.41379
3	3.004	2.76312	3.10599	3.03459	2.67301		3	10.8181	15.4172	12.9947	11.6607	15.4172
4	2.25009	2.87078	2.9067	2.6418	2.56921		4	14.5044	18.647	12.6788	11.1341	15.7682
5	2.59119	2.71206	2.87409	3.08887	3.04299		5	8.88718	14.2937	10.9234	11.7309	9.37868
6	2.49977	2.76185	2.49402	2.77	2.7663		6	15.6629	13.6618	11.4851	12.67	9.87019
7	2.69588	2.91072	2.70458	2.73086	2.63937		7	11.8011	14.0487	10.2213	9.16804	16.1544
8	2.49977	3.0507	2.62361	2.36048	3.36667		8	9.9053	7.97439	12.082	16.4002	12.082
9	2.57217	2.57751	2.70023	2.85102	2.77524		9	11.0638	7.51799	10.8181	15.4172	12.9596
10	2.54273	2.89401	2.75359	2.63027	2.67979		10	10.1159	13.4511	16.5406	9.20315	19.1385
GrM							GrM
	Sed	HT	15HT	30HT	60HT			Sed	HT	15HT	30HT	60HT
1	2.11641	2.74221	2.50553	2.45527	3.34811		1	9.76487	14.2586	13.3107	14.2437	7.90417
2	2.25268	2.41546	2.23872	2.60916	2.44906		2	10.7128	13.8373	12.3979	12.2224	14.7852
3	3.004	2.76312	3.10599	3.03459	2.67301		3	12.5735	15.4172	11.4818	10.9585	13.1703
4	2.25788	2.55741	2.62906	2.35505	2.37848		4	11.7309	18.647	11.5905	12.1171	14.6448
5	2.13649	2.54683	2.88204	2.57751	2.80543		5	10.6175	14.2937	13.7813	15.9789	10.8696
6	2.30409	2.42717	2.44568	2.5	2.49345		6	11.9766	13.6618	13.8022	12.7473	10.6426
7	2.23769	2.73653	2.56685	2.30569	2.52232		7	12.5735	14.0487	9.416	13.6969	12.7841
8	2.24647	2.21208	2.80737	2.35776	2.73464		8	13.9578	7.97439	13.3805	12.8543	12.7139
9	2.5229	2.37301	2.5398	2.53805	2.60976		9	12.2926	7.51799	12.4888	12.2224	11.3798
10	2.32006	2.50611	2.55682	2.29985	2.75994		10	13.7498	13.4511	14.9084	10.4319	14.4922
GW							GW
	Sed	HT	15HT	30HT	60HT			Sed	HT	15HT	30HT	60HT
1	1.28351	1.46724	1.55096	1.83063	1.47265		1	4.32321	4.14768	5.06047	5.37644	3.7615
2	1.37753	1.31522	1.57435	1.58745	1.63155		2	4.53386	3.41042	4.56897	4.81472	4.53386
3	1.49314	1.50003	1.55346	1.65386	1.66533		3	5.13068	4.32321	4.84983	5.79773	4.95515
4	1.60398	1.94223	1.54561	1.32587	1.44411		4	4.84983	6.99138	5.62219	3.83171	4.93722
5	1.43714	1.64286	1.58271	1.59919	1.80302		5	4.70939	4.77961	5.06047	5.44665	4.53386
6	1.60214	1.54454	1.48218	1.50695	1.52721		6	5.6924	4.95515	3.90192	5.16579	3.97214
7	1.44877	1.32008	1.33475	1.46352	1.84544		7	4.56897	4.00725	3.19978	4.63918	5.2009
8	1.46589	1.32954	1.2785	1.45546	1.96426		8	4.99026	3.7615	3.58596	4.53386	8.64143
9	1.63644	1.50003	1.66226	1.56243	1.60657		9	5.27111	4.04235	4.77961	4.77961	4.7445
10	1.39284	1.57072	1.21004	1.8026	1.82726		10	4.39343	4.77961	5.09558	5.44665	5.27111
PL							PL
	Sed	HT	15HT	30HT	60HT			Sed	HT	15HT	30HT	60HT
1	1.98381	3.18493	2.9067	3.36744	3.02901		1	8.7292	11.8362	12.8894	12.1346	10.6601
2	2.38561	3.03529	2.8847	3.06549	2.55623		2	11.292	13.2229	13.6091	15.54	12.7841
3	2.4227	2.81903	2.53571	2.90737	2.6644		3	10.0282	11.4851	12.9772	13.6969	9.69465
4	2.22485	2.91139	2.57217	2.65644	2.51304		4	11.9543	15.3294	10.5548	11.6256	13.916
5	1.89191	2.8425	2.74789	2.91676	3.44271		5	8.92229	13.6969	16.5406	14.557	9.87019
6	2.24337	3.09243	2.53746	3.05844	3.04579		6	11.2043	9.83508	11.4149	9.65954	15.7331
7	2.35072	2.80221	2.57158	2.98951	3.02901		7	10.6601	14.715	9.13293	10.7128	13.0123
8	2.23975	2.93495	2.67917	2.47343	2.96688		8	13.1352	10.2213	14.1182	13.8139	13.1703
9	2.27824	2.42829	3.16957	2.45697	3.11315		9	11.4137	10.3968	11.2043	9.63889	14.5921
10	2.12373	2.68658	2.66747	2.83335	2.8688		10	11.5202	10.4846	13.8549	13.1453	14.557

[truncated: 1 more sheets: Figure-11]
